# Supplementary material for: Investigation of Antidepressant Properties of Yohimbine by Employing Structure-Based Computational Assessments
Source: Curr Issues Mol Biol. 2021 Oct 27;43(3):1805–27. doi: 10.3390/cimb43030127 (PMC8929124; doi:10.3390/cimb43030127)
Supplement: Supplementary file 1 [file cimb-43-00127-s001.zip]

Archive with 1 entries (1 files):
- cimb-1415107-supplementary.pdf
